# Supplementary material for: Molecular Evolution and Expression Divergence of the Aconitase (ACO) Gene Family in Land Plants
Source: Front Plant Sci. 2016 Dec 12;7:1879. doi: 10.3389/fpls.2016.01879 (PMC5149538; doi:10.3389/fpls.2016.01879)
Supplement: Supplementary file 4 [file Table1.XLS]

## Sheet: Sheet1
Supplemental Table S1. Primers used to detect the tissue-specific expression patterns of S. moellendorffii ACO genes.
Gene	Primer names	Sequence(5'-3')
SmACO1	SmACO1-RT1	AGATCGCAATGGTGTCGG
	SmACO1-RT2	CCCACTTCAGAAACGCAAA
SmACO2	SmACO2-RT1	ACAATGAGCCTGAAACCG
	SmACO2-RT2	GCCGCGATCATATCATTG
SmACTIN	SmACTIN-RT1	GTTGGAATGGGGCAGAAG
	SmACTIN-RT2	TCAGGATCTTCATGAGCGAG
