# Supplementary material for: Molecular Evolution and Expression Divergence of the Aconitase (ACO) Gene Family in Land Plants
Source: Front Plant Sci. 2016 Dec 12;7:1879. doi: 10.3389/fpls.2016.01879 (PMC5149538; doi:10.3389/fpls.2016.01879)
Supplement: Supplementary file 5 [file Table2.XLS]

## Sheet: Sheet1
Supplemental Table S2. Full-length ACO genes identified in the 14 plant genomes.
Lineage	Organism	Gene	Locus Name	Location	Length of gene product	Exon Numbers
Chlorophytes	Chlamydomonas reinhardtii	CrACO1	Cre01.g042750	chromosome_1: 6031056 - 6036984	828	14
	Volvox carteri	VcACO1	Vocar.0001s0673	scaffold_1: 5279005 - 5285480	824	16
Bryophytes	Physcomitrella patens	PpACO1	Pp3c1_670	Chr01: 420849 - 429492	994	20
		PpACO2	Pp3c9_25990	Chr09: 17645431 - 17652328	963	19
		PpACO3	Pp3c15_25170	Chr15: 16278119 - 16285718	1002	19
		PpACO4	Pp3c15_25560	Chr15: 16638260 - 16645808	1026	19
Lycophytes	Selaginella moellendorffii	SmACO1	443331	scaffold_32: 393461 - 399988	949	20
		SmACO2	132907	scaffold_114: 200333 - 203971	907	18
Gymnosperms	Picea abies	PabACO1	MA_7469g0010	MA_7469: 25503-42673	1002	21
	Pinus taeda	PtaACO1	PITA_000020461	tscaffold3246: 35623-75475	1007	20
	Picea glauca	PgACO1	NA	Pg-01r141201s2233032: 20328 - 29066	880	19
Monocots	Brachypodium distachyon	BdACO1	Bradi1g75960	Bd1: 72947785 - 72954717	994	20
		BdACO2	Bradi3g15050	Bd3: 13346782 - 13355508	987	20
	Oryza sativa	OsACO1	LOC_Os03g04410	Chr3: 2026677 - 2033641	986	20
		OsACO2	LOC_Os08g09200	Chr8: 5327531 - 5334951	991	20
	Sorghum bicolor	SbACO1	Sobic.001G512800	Chr01: 78059034 - 78066937	991	20
		SbACO2	Sobic.002G316900	Chr02: 68974692 - 68980882	979	20
		SbACO3	Sobic.006G000100	Chr06: 11287 - 19213	904	18
		SbACO4	Sobic.007G068100	Chr07: 7566929 - 7574774	996	20
	Zea mays	ZmACO1	GRMZM2G176397	1: 8131181 - 8143070	986	20
		ZmACO2	GRMZM2G467338	2: 115513916 - 115520261	975	18
		ZmACO3	GRMZM2G171707	2: 203572465 - 203578306	980	20
		ZmACO4	GRMZM2G020801	4: 28147612 - 28153503	987	20
		ZmACO5	GRMZM2G009808	9: 152030140 - 152038415	989	20
		ZmACO6	GRMZM5G858454	10: 96345048 - 96353240	905	18
Eudicots	Populus trichocarpa	PtACO1	Potri.002G229200	Chr02: 21966487 - 21975286	995	20
		PtACO2	Potri.005G108100	Chr05: 8250723 - 8257666	899	20
		PtACO3	Potri.007G060900	Chr07: 6552119 - 6559381	899	20
		PtACO4	Potri.014G153400	Chr14: 11938110 - 11946964	999	20
	Arabidopsis thaliana	AtACO1	AT4G35830	Chr4: 16972598 - 16978057	898	20
		AtACO2	AT4G26970	Chr4: 13542918 - 13548629	995	20
		AtACO3	AT2G05710	Chr2: 2141399 - 2146678	990	19
	Glycine max	GmACO1	Glyma.01G162800	Chr01: 50062087 - 50070084	901	20
		GmACO2	Glyma.06G305700	Chr06: 49451501 - 49461369	979	20
		GmACO3	Glyma.11G080600	Chr11: 6058457 - 6066818	901	20
		GmACO4	Glyma.12G098900	Chr12: 8565455 - 8574745	984	20
		GmACO5	Glyma.12G193800	Chr12: 35551596 - 35559129	984	20
		GmACO6	Glyma.13G308700	Chr13: 40427362 - 40435226	984	20
