# Supplementary material for: Molecular Evolution and Expression Divergence of the Aconitase (ACO) Gene Family in Land Plants
Source: Front Plant Sci. 2016 Dec 12;7:1879. doi: 10.3389/fpls.2016.01879 (PMC5149538; doi:10.3389/fpls.2016.01879)
Supplement: Supplementary file 6 [file Table3.XLS]

## Sheet: Sheet1
Supplemental Table S3. Statistics of the cis-acting elements in ACOs promoters. ● representing the cis-acting element was appeared; ○ representing the cis-acting element was not appeared.
Classification of cis-elements	Name of cis-elements	Functions of the cis-elements	Gene
			PpACO1	PpACO2	PpACO3	PpACO4	SmACO1	SmACO2	PabACO1	PtaACO1	BdACO1	BdACO2	OsACO1	OsACO2	SbACO1	SbACO2	SbACO3	SbACO4	ZmACO1	ZmACO2	ZmACO3	ZmACO4	ZmACO5	ZmACO6	PtACO1	PtACO2	PtACO3	PtACO4	AtACO1	AtACO2	AtACO3	GmACO1	GmACO2	GmACO3	GmACO4	GmACO5	GmACO6
development related elements	CAT-box	cis-acting regulatory element related to meristem expression	○	●	●	○	○	○	○	●	●	○	○	○	○	○	○	○	○	○	○	○	○	○	○	○	○	○	○	○	○	○	○	●	○	○	○
development related elements	CCGTCC-box	cis-acting regulatory element related to meristem specific activation	○	○	○	○	○	○	○	●	○	○	○	●	○	○	○	○	○	○	○	○	○	○	○	○	○	○	○	○	○	○	○	●	○	○	○
development related elements	circadian	cis-acting regulatory element involved in circadian control	○	○	○	●	○	○	○	○	●	○	●	●	○	○	●	○	○	○	●	○	○	●	●	○	○	●	○	●	●	●	○	○	●	○	○
development related elements	dOCT	cis-acting regulatory element related to meristem specific activation	○	○	○	○	○	○	○	○	○	○	○	○	○	○	○	○	○	○	●	●	○	○	○	○	○	●	○	●	○	○	○	○	○	○	●
development related elements	GCN4_motif	cis-regulatory element involved in endosperm expression	●	○	●	○	●	○	●	○	○	●	○	●	○	●	○	○	○	○	○	●	○	●	○	○	○	○	○	●	○	○	○	○	○	○	●
development related elements	HD-Zip 1	element involved in differentiation of the palisade mesophyll cells	○	●	○	○	●	●	●	●	●	●	●	●	○	●	●	○	●	●	●	●	●	●	●	○	○	○	○	●	●	○	○	○	●	●	●
development related elements	HD-Zip 2	element involved in the control of leaf morphology development	●	●	○	●	●	○	●	●	●	○	○	○	○	○	●	○	●	○	○	●	●	●	●	●	○	○	○	○	●	●	●	○	○	●	●
development related elements	MSA-like	cis-acting element involved in cell cycle regulation	○	○	●	○	○	○	○	●	○	○	○	○	○	●	○	●	○	○	○	●	●	●	●	○	●	●	○	●	○	○	○	○	○	○	●
development related elements	O2-site	cis-acting regulatory element involved in zein metabolism regulation	○	●	○	●	●	●	●	●	○	●	●	○	○	●	●	○	●	○	●	●	●	●	●	●	○	○	●	●	●	●	○	●	●	●	●
development related elements	OCT	cis-acting regulatory element related to meristem specific activation	○	●	○	○	○	○	○	○	○	○	○	●	○	○	●	○	○	○	○	○	○	○	○	○	○	●	○	●	○	●	●	●	●	○	●
development related elements	RY-element	cis-acting regulatory element involved in seed-specific regulation	●	○	○	○	○	○	○	●	○	○	○	○	○	○	○	●	●	○	○	○	○	○	○	●	○	○	○	○	●	●	○	○	●	○	●
development related elements	Skn-1_motif	cis-acting regulatory element required for endosperm expression	○	○	○	○	○	○	○	○	○	○	○	●	○	○	○	○	○	○	○	○	○	○	○	○	○	○	○	○	○	○	○	○	○	○	○
development related elements	Unnamed_1	cis-acting element involved in phytochrome down-regulation expression	○	○	○	○	○	○	○	○	○	○	○	○	○	○	○	○	○	○	○	○	○	○	○	○	●	○	○	○	○	○	○	○	○	○	○
environmental stress-related elements	ARE	cis-acting regulatory element essential for the anaerobic induction	●	●	●	○	○	○	●	●	●	●	●	○	●	○	○	●	●	●	●	○	●	●	●	●	●	●	●	●	●	●	●	●	●	○	●
environmental stress-related elements	Box-W1	fungal elicitor responsive element	●	○	○	○	○	○	○	○	○	○	○	●	○	○	○	○	●	○	●	○	○	●	○	○	○	○	○	○	●	○	○	○	○	○	○
environmental stress-related elements	C-repeat/DRE	regulatory element involved in cold- and dehydration-responsiveness	●	●	○	○	○	○	○	○	○	○	○	○	○	○	○	●	○	○	○	●	○	●	○	○	○	○	●	○	○	○	●	○	○	●	●
environmental stress-related elements	EIRE	elicitor-responsive element	○	○	○	●	○	○	○	○	○	○	○	○	○	○	○	○	○	○	○	○	○	○	○	○	○	●	○	○	○	○	○	○	○	○	○
environmental stress-related elements	ELI-box3	elicitor-responsive element	○	○	○	○	○	○	○	○	○	○	○	○	○	○	○	○	○	○	○	○	○	○	○	○	○	○	○	○	○	○	○	●	○	○	○
environmental stress-related elements	GC-motif	enhancer-like element involved in anoxic specific inducibility	○	○	○	○	○	○	○	○	○	○	○	●	○	○	○	●	○	○	●	○	○	○	○	●	○	○	○	○	●	○	○	○	●	○	○
environmental stress-related elements	HSE	cis-acting element involved in heat stress responsiveness	●	●	○	○	○	○	○	●	●	●	○	●	○	●	●	●	●	●	○	○	●	●	●	●	●	●	●	○	●	●	●	●	●	●	●
environmental stress-related elements	LTR	cis-acting element involved in low-temperature responsiveness	○	●	○	○	○	○	●	○	○	○	○	●	●	●	●	●	●	○	○	●	●	●	●	●	●	●	○	○	●	●	●	●	●	●	●
environmental stress-related elements	MBS	MYB binding site involved in drought-inducibility	○	○	○	○	●	○	●	●	○	●	●	●	○	○	○	○	○	○	○	○	○	○	○	○	○	○	○	○	○	○	○	○	○	●	●
environmental stress-related elements	TC-rich repeats	cis-acting element involved in defense and stress responsiveness	○	●	○	○	○	●	●	○	●	○	●	●	●	●	●	●	●	○	○	●	●	●	●	●	●	●	○	○	●	●	●	●	●	●	●
environmental stress-related elements	WUN-motif	wound-responsive element	○	●	○	○	○	●	●	●	○	●	●	○	○	●	○	●	○	○	○	○	○	○	○	●	○	●	○	○	●	○	○	○	○	●	○
hormone responsive elements	ABRE	cis-acting element involved in the abscisic acid responsiveness	○	○	○	●	○	○	●	●	○	●	●	○	●	●	○	○	●	○	●	○	○	○	○	○	○	○	○	○	○	○	○	○	○	●	○
hormone responsive elements	AuxRE	part of an auxin-responsive element	●	○	○	○	●	●	○	●	○	○	○	●	●	●	○	○	○	●	○	○	●	●	●	○	○	○	○	○	○	○	●	●	○	●	●
hormone responsive elements	AuxRR-core	cis-acting regulatory element involved in auxin responsiveness	○	○	○	○	○	○	○	○	○	●	○	○	○	○	○	○	○	○	○	○	○	○	○	○	○	○	○	○	●	○	○	○	○	○	○
hormone responsive elements	CGTCA-motif	cis-acting regulatory element involved in the MeJA-responsive	○	○	○	○	○	○	○	○	○	○	●	○	○	○	○	○	○	○	○	●	●	○	○	○	●	○	○	●	○	○	○	○	○	○	○
hormone responsive elements	ERE	ethylene-responsive element	●	○	●	○	●	○	●	○	○	●	○	●	○	●	○	○	○	○	○	○	○	●	○	○	○	○	○	●	●	○	○	○	○	○	●
hormone responsive elements	GARE-motif	gibberellin-responsive element	○	●	●	●	●	●	●	●	●	●	●	○	●	○	●	●	●	○	●	●	●	●	●	●	●	●	●	●	●	●	●	●	●	●	●
hormone responsive elements	motif IIb	abscisic acid responsive element	○	○	●	○	○	○	○	○	○	○	●	○	○	○	○	○	○	○	○	○	○	○	○	○	○	○	○	○	●	○	○	○	○	●	○
hormone responsive elements	P-box	gibberellin-responsive element	○	○	○	○	○	○	○	○	○	○	○	○	○	○	○	●	○	○	○	○	○	○	○	○	○	○	●	○	○	○	○	○	○	○	○
hormone responsive elements	TATC-box	cis-acting element involved in gibberellin-responsiveness	○	○	○	○	○	○	○	○	○	○	●	○	○	○	○	○	○	○	○	○	○	○	○	○	○	○	○	○	○	○	○	○	○	○	○
hormone responsive elements	TCA-element	cis-acting element involved in salicylic acid responsiveness	●	●	●	●	○	○	●	○	●	○	●	●	●	○	○	○	○	○	○	○	●	○	●	●	○	●	●	●	●	○	●	●	○	●	○
hormone responsive elements	TGA-box	part of an auxin-responsive element	○	○	○	○	○	○	○	○	○	○	○	○	○	○	○	○	○	●	○	○	○	○	○	○	○	○	○	○	○	○	○	○	○	○	○
hormone responsive elements	TGACG-motif	cis-acting regulatory element involved in the MeJA-responsiveness	○	○	○	○	○	○	○	○	○	○	○	○	○	○	○	○	○	○	○	●	○	○	○	○	○	○	●	○	○	○	○	○	○	○	○
hormone responsive elements	TGA-element	auxin-responsive element	○	○	○	○	○	○	○	○	○	○	○	○	○	○	○	●	○	○	○	○	○	○	○	○	○	○	○	○	○	○	○	○	○	○	○
light responsive elements	3-AF1 binding site	light responsive element	○	○	○	●	○	●	●	●	○	○	●	○	○	○	○	○	○	○	●	○	○	○	●	○	○	●	○	○	●	○	●	○	○	○	●
light responsive elements	4cl-CMA2b	light responsive element	○	●	○	○	○	○	○	○	○	○	○	●	○	●	○	●	●	○	○	●	●	○	●	○	○	●	○	○	○	○	●	●	●	●	○
light responsive elements	AAAC-motif	light responsive element	●	●	○	●	●	○	●	●	○	●	○	●	●	○	●	●	●	●	○	●	●	●	○	○	●	○	●	●	○	○	●	●	●	○	○
light responsive elements	ACE	cis-acting element involved in light responsiveness	○	●	●	○	○	○	●	○	○	●	○	○	○	○	○	●	●	○	●	●	●	○	●	○	●	○	○	●	○	○	●	○	○	○	○
light responsive elements	AE-box	part of a module for light response	○	○	○	○	○	●	○	○	○	○	○	○	○	○	○	○	○	○	○	○	○	○	○	○	○	○	○	○	○	●	○	●	●	○	○
light responsive elements	as-2-box	involved in shoot-specific expression and light responsiveness	●	●	○	●	●	●	●	●	○	●	●	○	●	●	●	○	●	○	●	●	●	●	●	●	●	○	●	●	●	●	○	●	●	●	●
light responsive elements	AT1-motif	part of a light responsive module	○	○	○	○	○	●	●	○	○	●	●	○	○	○	○	○	●	○	○	○	○	○	○	○	●	●	○	●	●	●	●	●	○	○	○
light responsive elements	ATCC-motif	part of a conserved DNA module involved in light responsiveness	○	○	○	○	○	○	○	○	○	○	○	○	○	○	○	○	○	○	○	○	○	○	○	○	○	○	○	●	○	○	○	○	○	○	○
light responsive elements	ATC-motif	part of a conserved DNA module involved in light responsiveness	●	●	●	●	●	●	●	●	●	●	●	●	○	●	●	○	●	●	○	●	●	●	●	●	●	○	●	●	●	○	●	○	●	●	●
light responsive elements	ATCT-motif	part of a conserved DNA module involved in light responsiveness	●	●	●	●	●	●	●	●	●	●	●	●	●	●	●	●	●	●	●	●	●	●	●	●	●	○	●	●	●	○	●	○	●	●	●
light responsive elements	Box 4	part of a conserved DNA module involved in light responsiveness	○	○	●	●	●	●	●	○	●	●	●	○	○	○	○	●	●	○	●	●	○	●	○	●	○	○	○	○	○	○	○	○	○	●	○
light responsive elements	Box I	light responsive element	●	●	○	○	○	●	○	●	○	●	○	○	●	○	○	○	○	○	●	●	○	●	○	●	○	○	●	●	●	○	●	○	●	●	○
light responsive elements	box II	part of a light responsive element	●	●	●	○	○	○	●	●	○	○	●	●	○	○	●	○	●	○	○	○	●	●	○	●	○	●	●	●	○	○	●	●	○	●	●
light responsive elements	CATT-motif	part of a light responsive element	●	○	○	○	○	○	○	○	○	○	○	○	○	○	○	○	○	○	○	○	●	○	○	○	○	○	○	○	○	○	○	○	○	○	○
light responsive elements	C-box	cis-acting regulatory element involved in light responsiveness	●	○	○	○	○	○	○	○	○	○	○	○	○	○	○	○	○	○	○	○	●	○	○	○	○	○	○	○	○	○	○	○	○	○	○
light responsive elements	chs-CMA1a	part of a light responsive element	○	○	○	○	○	○	○	○	○	○	○	○	●	○	○	○	○	○	○	○	○	○	○	○	○	○	○	○	○	○	○	○	○	○	○
light responsive elements	chs-CMA2a	part of a light responsive element	○	○	●	○	○	○	●	●	○	○	●	●	○	●	○	●	●	●	●	○	○	●	○	●	●	●	●	●	●	○	○	●	●	●	●
light responsive elements	chs-Unit 1 m1	part of a light responsive element	○	○	○	●	○	●	●	●	○	○	●	○	○	○	○	○	○	○	●	○	○	○	●	○	○	●	○	○	●	○	●	○	○	○	●
light responsive elements	GAG-motif	part of a light responsive element	○	○	○	○	○	○	○	○	○	○	○	○	○	●	○	○	○	○	●	○	○	○	○	○	○	○	●	○	○	○	●	○	○	○	○
light responsive elements	GA-motif	part of a light responsive element	○	●	○	○	○	○	○	●	○	○	○	●	○	○	○	○	○	○	○	○	○	○	○	●	○	○	○	○	○	○	○	●	○	○	○
light responsive elements	Gap-box	part of a light responsive element	○	○	●	○	○	○	○	●	○	●	○	○	●	○	○	○	○	○	●	●	○	●	○	○	○	●	○	○	○	○	○	●	○	○	●
light responsive elements	GATA-motif	part of a light responsive element	○	●	○	●	●	○	●	●	○	●	●	○	●	○	●	○	○	●	○	●	○	●	●	○	●	●	○	●	○	○	○	○	●	○	●
light responsive elements	GATT-motif	part of a light responsive element	○	●	○	●	●	○	●	●	○	●	●	○	●	○	●	○	○	●	○	●	○	●	●	○	●	●	○	●	○	○	○	○	●	○	●
light responsive elements	G-Box	cis-acting regulatory element involved in light responsiveness	○	●	○	●	●	○	●	●	○	●	●	○	●	○	●	○	○	●	○	●	○	●	●	○	●	●	○	●	○	○	○	○	●	○	●
light responsive elements	G-box	cis-acting regulatory element involved in light responsiveness	○	●	○	○	○	○	●	●	○	○	●	○	○	○	●	○	○	○	○	○	●	○	○	●	●	○	○	●	○	○	●	○	○	○	○
light responsive elements	GT1-motif	light responsive element	○	○	○	○	●	○	○	○	●	○	○	○	●	○	○	○	●	○	○	○	●	○	○	○	○	○	○	○	○	○	○	○	○	○	○
light responsive elements	I-box	part of a light responsive element	○	○	○	○	○	○	●	●	○	○	○	●	○	○	○	○	●	○	○	○	○	○	○	●	●	○	○	○	○	○	○	○	○	○	○
light responsive elements	LAMP-element	part of a light responsive element	○	○	○	○	○	○	○	○	○	○	○	○	○	○	○	●	○	○	○	○	○	○	○	○	●	○	○	●	○	○	○	○	○	○	○
light responsive elements	L-box	part of a light responsive element	○	○	○	○	○	○	●	●	○	●	●	○	●	○	●	●	○	○	○	○	○	○	●	○	○	●	○	●	○	●	○	●	○	○	○
light responsive elements	MNF1	light responsive element	○	●	○	○	○	○	○	○	○	○	○	●	○	○	○	○	○	○	○	○	○	○	○	○	○	○	○	○	○	○	○	○	●	○	○
light responsive elements	MRE	MYB binding site involved in light responsiveness	○	○	○	○	○	○	○	○	○	○	○	○	○	○	○	○	○	○	○	●	○	○	○	○	○	○	○	○	○	○	○	○	○	○	○
light responsive elements	rbcS-CMA7a	part of a light responsive element	○	○	○	○	○	●	●	○	○	○	○	○	○	○	○	●	○	○	○	●	●	○	○	○	○	●	○	●	○	●	○	○	○	○	○
light responsive elements	Sp1	light responsive element	●	○	○	○	○	○	○	○	○	○	○	○	○	○	○	○	○	○	○	○	○	○	○	○	○	○	○	○	○	○	○	○	○	○	○
light responsive elements	TCCC-motif	part of a light responsive element	○	○	●	○	○	○	○	○	○	○	○	○	●	○	○	○	○	●	○	○	○	○	○	○	○	○	○	○	○	○	○	○	○	○	○
light responsive elements	TCT-motif	part of a light responsive element	●	●	●	●	●	●	●	●	●	●	●	●	●	●	●	●	●	●	●	○	●	○	○	●	●	●	●	●	●	●	●	●	●	●	○
promoter related elements	5UTR Py-rich stretch	cis-acting element conferring high transcription levels	●	●	●	●	●	●	○	●	●	●	●	●	●	●	○	●	●	●	●	●	●	●	●	●	○	○	○	●	○	●	●	○	●	○	○
promoter related elements	A-box	cis-acting regulatory element	○	●	○	○	○	○	○	○	○	○	○	○	○	○	○	○	○	○	○	○	○	○	○	○	○	○	●	○	○	○	○	○	○	○	○
promoter related elements	ATGCAAAT motif	cis-acting regulatory element associated to the TGAGTCA motif	○	●	○	●	○	○	●	○	○	●	○	○	○	○	○	●	○	○	○	○	○	○	○	○	○	○	○	○	●	○	○	○	○	○	○
promoter related elements	AT-rich sequence	element for maximal elicitor-mediated activation (2copies)	●	●	●	●	○	○	○	○	○	○	●	●	○	●	●	●	○	●	○	○	●	●	●	○	●	○	●	●	●	●	○	●	●	●	○
promoter related elements	OBP-1 site	cis-acting regulatory element	○	○	●	●	○	○	○	○	●	○	○	○	○	○	○	○	○	●	○	○	○	○	●	○	●	●	○	○	○	○	○	○	○	○	○
promoter related elements	TA-rich region	enhancer	○	○	●	●	○	●	●	○	●	○	●	●	○	○	○	○	●	●	○	○	○	●	○	●	○	●	●	○	●	●	●	●	●	●	●
site-binding related elements	AT-rich element	binding site of AT-rich DNA binding protein (ATBP-1)	○	●	○	○	○	○	●	●	●	●	○	○	●	○	○	○	●	○	●	○	○	●	○	●	●	○	●	●	●	●	●	○	●	○	●
site-binding related elements	Box III	protein binding site	●	○	●	○	●	○	●	○	○	●	○	●	○	●	○	○	○	○	○	●	○	●	○	○	○	○	○	●	○	○	○	○	○	○	●
site-binding related elements	CCAAT-box	MYBHv1 binding site	○	●	●	●	●	●	●	●	●	●	●	○	●	○	●	●	●	○	●	○	●	●	●	●	●	●	●	●	●	●	●	●	●	●	●
site-binding related elements	HD-Zip 3	protein binding site	○	○	○	○	○	○	●	●	○	●	○	○	○	●	●	○	○	○	○	○	●	●	○	○	○	○	●	○	○	○	●	○	○	○	○
site-binding related elements	MBS	MYB Binding Site	○	○	○	○	○	○	●	○	○	○	○	○	○	○	○	○	○	○	○	○	○	○	○	○	○	○	○	○	○	○	○	○	○	○	○
site-binding related elements	MBSI	MYB binding site involved in flavonoid biosynthetic genes regulation	○	○	○	○	●	○	○	○	○	○	○	○	○	○	○	○	○	○	○	○	○	○	●	○	○	○	○	○	○	○	○	○	○	○	○
site-binding related elements	Unnamed__1	60K protein binding site	○	○	○	○	○	○	○	○	○	○	○	○	○	○	○	○	○	○	○	○	○	○	○	○	○	●	○	○	○	○	○	○	○	○	○
site-binding related elements	Unnamed__2	single-strand DNA-binding proteins site (ssDBP-1 and -2)	○	○	○	○	○	○	○	○	○	○	○	○	○	○	○	○	○	○	○	○	○	○	○	○	○	○	○	○	○	○	●	○	○	○	○
site-binding related elements	Unnamed__6	SEF4 factor binding site	●	○	○	○	○	○	●	●	○	●	○	○	●	○	○	○	○	○	○	○	○	●	○	○	○	○	○	○	○	○	●	○	○	○	○
